# Supplementary material for: Performance of IOTA Simple Rules Risks, ADNEX Model, Subjective Assessment Compared to CA125 and HE4 with ROMA Algorithm in Discriminating between Benign, Borderline and Stage I Malignant Adnexal Lesions
Source: Diagnostics (Basel). 2023 Feb 25;13(5):885. doi: 10.3390/diagnostics13050885 (PMC10000903; doi:10.3390/diagnostics13050885)
Supplement: Supplementary file 1 [file diagnostics-13-00885-s001.zip]

Archive with 2 entries (1 files):
- diagnostics-2172544-supplementary/
- diagnostics-2172544-supplementary/diagnostics-2172544-supplementary.xlsx
