# Supplementary material for: Performance of IOTA Simple Rules Risks, ADNEX Model, Subjective Assessment Compared to CA125 and HE4 with ROMA Algorithm in Discriminating between Benign, Borderline and Stage I Malignant Adnexal Lesions
Source: Diagnostics (Basel). 2023 Feb 25;13(5):885. doi: 10.3390/diagnostics13050885 (PMC10000903; doi:10.3390/diagnostics13050885)
Supplement: Supplementary file 1 [file diagnostics-13-00885-s001.zip › diagnostics-2172544-supplementary/diagnostics-2172544-supplementary.xlsx]

## Sheet: Arkusz1
Case number	age	menopausal status	subjective assess.	CA125	HE4	ROMA	ROMAclass	SR	SRR	SRRclass	ADNEX	low_int_high	ADNEX risk	US morphology	Largest size	Size<40mm	Size 40-100	Size>100mm	Largest solid mm	fluid echo	crescent sign	Papillae	N papillae	Pap size	Pap height	Contour	pap.flow	Shadowing	Microcystic	color score	Final histology	FIGO stage
		Yes-1	predicted	IU/ml	pmol/L	cutoff-11,4%	low risk-0	0- B or M absent	%risk	Low-0	Benign-0	Low-0	BEN-1	type of mass	mm					Anech-1	no-0	no-0	number of pap.	largest	largest	Smooth-1	no-0	behind	pattern	no color=1
		no-0	histology			<11,4=0	high risk-1	B1..B5		Intermid.-1	Borderline-1	Intermed.-1	MAL-2	1- unilocular						low level-2	Yes-1	Yes-1	1	mm	mm	Irreg-2	Yes-1	papillae	in papillae	scant=2
						>11,4=1		M1...M5		High-2	Malignant-2	High-2		2- multilocular						ground gl.-3		No=0	2			no pap.-0	no-0	no-0	Yes-1	moderate=3
						MNP<25,3=0		oncol=oncology center				0-3%-low		3- unilocular-solid						Mixed-4			3					Yes-1	no-0	abundant=4
Benign-black						MNP>25,3=1						<20%-intermediate		4- multilocular-solid					(if present)	not relev.-5			4
Malignant,BOTs-red												>20% high		5-solid						5=solid mass			code (5)=>4
1	36	0	BOTserous	17.7	38.9	4.3	0	M3,M4	92.1	2	47.2	2	2	4	110	0	0	1	21	1	0	1	4	21	15	2	1	0	0	3	BOT serous cancer	IA
2	74	1	BOTendom	627.2	98.5	80.2	1	M3	63.6	2	95.8	2	2	4	73	0	1	0	21	1	0	1	4	21	11	2	1	0	0	2	BOTclear cell	IC
3	16	0	Cystadenoma multil	20.26	33.8	3.1	1	B4,B5	0.9	1	2.9	0	1	2	73	0	1	0	0	0	0	0	0	0	0	0	0	0	0	1	granulosa cell tumor, adult type	IA
4	34	0	cystadenoma	14,14	77,4	18.5	1	0	27.5	2	4.6	1	1	2	119	0	0	1	0	2	0	0	0	0	0	0	0	0	0	2	CADfibroma
5	49	0	cystadenoma	13,8	66,3	13.5	1	B2	9.1	1	9.5	1	1	3	67	0	1	0	8	1	0	1	1	5	4	0	0	0	0	3	serous CADfibroma
6	27	0	mucin.cystadenoma	24.4	48.1	7	1	0	27.5	2	14.5	1	1	2	125	0	0	1	0	0	0	0	0	0	0	0	0	0	0	2	BOT mucinous IA	IA
7	46	0	granulosa cell tumor	18.7	32.6	2,9	1	M5	81.7	2	42.3	2	2	4	58	0	1	0	40	1	0	0	0	0	0	0	0	0	0	4	Granulosa cell tumor, adult type	IA
8	69	1	cystadenoma	17.9	68.2	17,0	1	B1,B3,B5	0.1	1	4.1	1	1	1	51	0	1	0	0	0	0	0	0	0	0	0	0	0	0	1	cystadenofibroma
9	27	0	BOT serous	104	61,8	13.1	1	M3	81.4	2	60.6	2	2	3	216	0	0	1	16	1	0	1	4	16	16	2	1	0	0	2	BOT serous cancer	IA
10	69	1	cystadenoma multil	34.15	81.7	28.4	1	B5	5.6	1	10.3	1	1	2	142	0	0	1	0	0	0	0	0	0	0	0	0	0	0	1	mucinous cystadenoma
11	58	1	serous cystadenofibroma	18.97	35.9	9.9	0	0	27.5	2	32.8	2	2	3	37	1	0	0	14	1	0	1	2	14	8	2	0	1	0	1	BOTserous	IA
12	32	0	cpicea susp	10,1	33,2	2.9	0	B5	5.6	1	0.8	0	1	1	34	1	0	0	0	2	0	0	0	0	0	0	0	0	0	1	endometrioma, not typical
13	67	1	fibroma both ovaries	11.2	41.8	8	0	B3	15.2	1	7.8	1	1	5	37	1	0	0	37	0	0	0	0	0	0	0	0	1	0	1	fibrothecoma
14	72	1	BOT mucinous	5.5	33.6	18.2	0	0	27.5	2	1.6	0	1	2	98	0	1	0	0	2	0	0	0	0	0	0	0	0	0	2	BOT ser.endom.	IA
15	61	1	invasive mucinous cancer	14.1	44	9,8	1	0,oncol	48.7	2	17.2	1	1	2	124	0	0	1	0	2	0	0	0	0	0	0	0	0	0	1	focal mucinous cancer in BOT	IA
16	53	0	cystadenoma	31.07	51.4	18.6	0	B5	12.8	1	28.3	2	2	4	75	0	1	0	17	1	0	1	1	17	10	1	0	0	0	1	BOTser in cad fbma	IA
17	73	1	BOT or invasive cancer	40.19	77	29,6	1	0,oncol	48.7	2	35.9	2	2	2	265	0	0	1	0	2	0	0	0	0	0	0	0	0	0	2	BOT mucinous IA	IA
18	50	0	cystadenoma	14,5	63,8	14.1	0	B1,B5	0.5	0	4.5	1	1	1	81	0	1	0	0	0	0	0	0	0	0	0	0	0	0	1	serous cystadenoma
19	29	0	endometrioma	22.8	36.5	3.8	0	B5	5.6	1	2.8	1	1	1	51	0	1	1	0	3	1	0	0	0	0	0	0	0	0	1	endometrioma, benign, atypical
20	23	0	dermoid	29.03	39.3	4.5	0	0	48.7	2	19.2	1	1	4	156	0	0	1	50	4	0	0	0	0	0	0	0	0	0	3	dermoid cyst, atypical
21	69	1	GIST or GCT susp	28,5	71,3	23.1	1	0	48.7	2	76.8	2	2	5	102	0	0	1	102	0	0	0	0	0	0	0	0	1	0	3	granulosa cell tumor, adullt type
22	60	1	EOCinvasive susp	11,09	45,9	8.7	0	M4	71.7	2	47.1	2	2	4	144	0	0	1	31	1	0	1	4	31	23	1	0	0	0	2	BOT with early EOC trasformation FIGO IA	IA
23	31	0	invasive ovarian cancer	60.87	55.6	10.2	0	M1	89.5	2	38.6	2	2	5	35	1	0	0	35	5	1	0	0	0	0	0	0	0	0	3	BOT serous	IA
24	32	0	endometrioma	24,12	61,8	12.1	0	B1,B5	0.5	0	1.2	0	1	1	51	0	1	0	0	3	1	0	0	0	0	0	0	0	0	1	endometrioma	IC
25	42	0	dermoid	21,64	43,3	5.5	0	B3,B5	1.1	1	0.6	0	1	1	92	0	1	0	0	4	1	0	0	0	0	0	0	0	0	1	dermoid cyst, atypical
26	46	0	invasive ovarian cancer	58.82	52.6	9	0	0	27.5	2	8	1	1	4	75	0	1	0	34	1	0	0	0	0	0	0	0	0	0	3	dermoid mixed mucinous
27	39	0	BOTsusp	13,29	59,2	10.7	0	0,oncol	48.7	2	4.2	1	1	3	103	0	0	1	0	4	0	0	0	0	0	0	0	0	0	1	focal mucinEOC in BOTmucin	IA
28	43	0	invasive ovarian cancer	45,87	56,3	10.3	0	M4	71.7	2	4.5	1	1	3	235	0	0	1	0	4	0	0	0	0	0	0	0	0	0	3	CADmucin p.dermoid cyst
29	57	1	cystadenoma	14,53	62,9	13.9	0	B4,B5	12.8	1	6.5	1	1	3	139	0	0	1	0	0	0	0	0	0	0	0	0	0	0	1	mucinous cystadenofibroma
30	24	0	endometrioma	208	47,3	7.7	0	B1,B5	0.5	1	5.8	1	1	1	75	0	1	0	0	3	1	0	0	0	0	0	0	0	0	1	endometrioma
31	32	0	dermoid	15,8	34,1	3.1	0	B1,B3,B5	0.1	1	0.3	0	1	1	49	0	1	0	0	0	0	0	0	0	0	0	0	0	0	1	dermoid
32	66	1	cystadenoma	8,58	27,4	4.4	0	B4,B5	0.9	1	4.3	1	1	3	78	0	1	0	0	2	0	0	0	0	0	0	0	0	0	1	cystadenoma mucin
33	16	0	invasive ovarian cancer	18.09	55.6	9.49	0	M3	81.4	2	77.3	2	2	3	124	0	0	1	52	1	1	1	5	52	45	2	1	0	1	3	BOT serous, bilateral	IB
34	36	0	BOT serous susp, po BOT 2010	28.33	64.8	13.4	1	M3	81.4	2	82.1	2	2	3	70	0	1	0	41	1	0	1	5	15	10	2	1	0	1	3	BOT with early EOC trasformation FIGO IA	IA
35	50	0	BOT susp	18,6	39,1	4.3	0	0,oncol	48.7	2	45.9	1	2	4	62	0	1	0	22	1	0	2	1	22	21	1	1	0	1	3	endometriotic cyst with hemorrhagic cyst
36	52	1	invasive ovarian cancer	36.6	28.4	12,2	1	B3,M5	45.8	2	10.9	1	1	4	69	0	1	0	38	0	0	0	0	0	0	0	0	1	0	4	atypical dermoid with struma ovarii
37	22	0	mucinous cystadenoma	15.17	47.9	6.8	0	0	27.5	2	40.9	2	2	4	50	0	1	0	21	2	0	0	0	0	0	0	0	0	0	2	BOT mucinous
38	40	0	endometrioma	92.03	120.3	42.1	1	B4,B5	12.8	1	6.9	1	1	3	101	0	0	1	0	0	1	0	0	0	0	0	0	0	0	3	endometrioma, multiloc.
39	65	1	mucinous cystadenoma	36,18	83,9	29.8	1	0,oncol	48.7	2	11.3	1	1	3	174	0	0	1	0	2	0	0	0	0	0	0	0	0	0	2	focal mucin EOC st.IAwith BOTmucin	IA
40	70	1	BOT susp	56.37	54.3	27.2	0	M3	81.4	2	58.3	2	2	3	94	0	1	0	8	0	0	1	4	8	7	2	0	0	1	1	serous cystadenofibroma
41	29	0	dermoid cyst	13,35	40,3	4.6	0	B3, B5	25.2	2	0.5	0	1	4	88	0	1	0	0	4	0	0	0	0	0	0	0	0	0	1	dermoid cyst,atypical
42	63	1	BOTserous	31.39	48.6	17.8	0	M3	63.6	2	80.9	2	2	4	52	0	1	0	23	1	0	1	5	23	12	2	0	0	0	2	BOT serous cancer	IA
43	65	1	cystadenoma	13.4	54.21	11.5	0	0,oncol	48.7	2	5.7	1	1	3	102	0	0	1	0	1	0	0	0	0	0	0	0	0	0	1	mucinous BOT G1 FIGO IA	IA
44	58	1	BOT susp	18.88	54.8	14,5	1	0	27.5	2	36.6	2	2	4	51	0	1	0	22	4	0	1	1	22	6	2	1	0	0	2	Focal inv.cancer in BOT endometrioid
45	72	1	BOTserous	11.5	51	9.9	0	M3	63.6	2	75.3	2	1	4	32	1	0	0	17	1	0	1	3	17	12	2	0	0	1	2	BOTserous	IA
46	42	0	dermoid cyst	19.28	33.6	3.1	0	B5	5.6	1	13.3	1	1	4	83	0	1	0	9	1	0	1	1	9	8	1	0	0	0	1	serous cystadenoma
47	60	1	BOT serous	109.7	85.5	49.4	1	0	27.5	2	72.8	2	2	3	42	0	1	0	29	1	0	1	1	29	21	2	1	0	1	2	BOT with partial invasive EOC G1	IA
48	73	1	BOT susp	182.1	113.4	65.5	1	M4	71.7	2	78.3	2	2	4	101	0	0	1	30	1	0	0	0	0	0	0	0	0	0	2	BOT focal in CADfbma	IA
49	61	1	invasive ov cancer	15.5	76	17,1	1	B3	15.2	1	3.6	1	1	2	190	0	0	1	0	0	0	0	0	0	0	0	0	1	0	3	BOT mucinous FIGO IA	IA
50	46	0	pid abscess susp	67,1	72,62	17.7	0	B3	15.2	1	8.8	1	1	4	76	0	1	0	32	2	0	0	0	0	0	0	0	1	0	3	pid abscess w.endometrioid cyst
51	45	0	dermoid	30,91	48,6	7.3	0	B3,B5	25.2	2	0.6	0	1	4	85	0	1	0	0	4	0	0	0	0	0	0	0	1	0	1	dermoid cyst
52	34	0	endometrioma susp	33,67	60,6	11.8	0	B4,B5	12.8	1	3.8	1	1	3	70	0	1	0	0	3	0	0	0	0	0	0	0	0	0	2	c.picea lpsc
53	55	1	BOT susp	14,90	38,6	9	0	B5	5.6	1	2.9	1	1	3	49	0	1	0	11	1	0	1	1	11	11	2	0	1	1	1	cadfibromaBOTseros.G1st.IA	IA
54	43	0	invasiv ov.cancer	22.1	78.4	19,4	1	M5	81.7	2	31.3	2	2	5	43	0	1	0	43	0	0	0	0	0	0	0	0	0	0	4	Granulosa cell tumor, adult type	IA
55	49	0	BOT in endometrioma	551,90	53,9	10.8	0	B3	15.2	1	15.9	1	1	3	42	0	1	0	12	3	1	1	1	12	11	1	0	1	1	1	endometrioma, atypical papill.
56	25	0	dermoid susp	7.12	43.7	5.3	0	B3	15.2	1	2	1	1	3	50	0	1	0	17	4	0	1	1	17	15	1	0	1	0	1	cderm ov.dx
57	22	0	dermoid cyst	9,22	27,66	1.9	1	B1,B3,B5	0.1	1	0.3	0	0	4	56	0	1	0	0	0	0	0	0	0	0	0	0	1	0	1	dermoid cyst
58	51	0	BOT serous	16.3	42.6	5.2	0	0	27.5	2	18.2	1	1	3	42	0	1	0	17	1	0	1	1	17	11	2	1	0	0	2	serous cystadenofibroma
59	24	0	dermoid	14.45	43.8	9.9	0	0	27.5	2	15.2	1	1	4	49	0	1	0	12	1	1	1	1	12	8	2	1	0	1	3	dermoid atypical
60	36	0	endometrioma	35.18	94.2	27.7	1	B3	15.2	1	0.7	1	1	2	99	0	1	0	0	3	0	0	0	0	0	0	0	1	0	3	endometrioma, multilocular
61	72	1	serous cystadenofibroma	6,49	66,0	13.6	1	B3	6.7	1	25.2	2	2	3	32	1	0	0	12	1	0	1	1	12	11	2	0	0	1	2	serous CAD fibroma
62	66	1	mucinous cystadenofibroma	13,21	54,7	11.5	0	B3,B5	1.1	0	1.6	0	1	2	57	0	1	0	0	2	0	0	0	0	0	0	0	1	0	1	BOT mucinous	IA
63	55	1	oviductal cancer	7,12	46,1	6.5	0	M5	81.7	2	39.8	2	2	3	51	0	1	0	19	1	0	1	2	19	15	1	1	0	0	4	serous oviductal cancer IA	IA
64	47	0	dermoid	34,66	49,9	7.8	0	B1,B3,B5	0.1	1	0.4	0	1	1	40	0	1	0	0	0	0	0	0	0	0	0	0	1	0	1	dermoid cyst
65	52	1	invasive ovarian cancer	44,74	41,8	19.4	0	B3,M4	16.1	1	20.1	2	2	3	125	0	1	0	73	1	0	0	0	0	0	0	0	1	0	3	endometrioid ov.cancer FIGO IC	IC
66	22	0	BOT serous susp	22.41	37.25	3,1	0	0	27,5	2	16,9	1	1	3	45	0	1	0	20	1	1	1	1	20	15	2	0	0	1	2	Cystadenoma papillare endometrioid.
67	30	0	endometrioma	67,46	52,8	9.1	0	B1, B5	0.5	1	3.9	1	1	1	61	0	1	0	0	0	1	0	0	0	0	0	0	0	0	1	endometrioma
68	40	0	endometrioma	165.8	70.1	17.3	0	B1,B5	0.5	1	8.1	1	1	3	94	0	1	0	0	3	0	0	0	0	0	0	0	0	0	1	mucinous cystadenoma with endometrioma
69	38	0	dermoid cyst	7,63	73,1	16.1	0	B3	15.2	1	0.4	0	1	2	70	0	1	0	0	4	0	0	0	0	0	0	0	1	0	2	dermoid atypical_struma
70	47	0	endometrioma	24,16	34,5	3.3	0	B3,B5	1.1	2	3.3	1	1	2	51	0	1	0	0	3	1	0	0	0	0	0	0	1	0	1	endometrioma
71	59	1	serous cystadenofibroma	17.76	66.7	16.6	0	B2,B5	1,5	0	7,8	1	1	3	102	0	0	1	8	1	0	1	1	8	6	0	0	0	0	1	BOTendom.
72	37	0	fibroma	15,29	43,0	5.3	0	0, oncol	48.7	2	10.2	1	1	5	102	0	0	1	102	0	0	0	0	0	0	0	0	1	0	3	fibrothecoma
73	58	1	BOTsusp.	9.55	43	7.4	0	0	27.5	2	3.9	1	1	3	23	1	0	0	23	1	0	0	0	0	0	2	0	1	0	2	BOT serous	IA
74	28	0	endometrioma	114,1	47,6	7.5	0	B3	15.2	1	0.8	0	1	2	90	0	1	0	0	3	0	0	0	0	0	0	0	1	0	2	endometrioma
75	59	1	serous cystadenoma	10.4	35.5	6.5	0	B1,B5	0.5	1	3.9	1	1	1	73	0	1	0	0	0	0	0	0	0	0	0	0	0	0	1	cystadenofibroma
76	54	0	BOT susp	25.3	39.9	4.6	0	0	27.5	2	40.4	2	2	4	49	0	1	0	14	1	1	1	2	14	14	2	0	0	1	3	Cystadenoma papill.serous
77	31	0	BOT susp	346.7	60.1	13.2	1	0	27.5	2	76.7	2	2	4	56	0	1	0	34	1	1	1	3	10	10	1	1	0	1	3	serous ovarian cancer IA	IC
78	30	0	BOTsusp.	37,89	43,1	5.7	0	0	27.5	2	22.6	2	2	4	79	0	1	0	17	2	0	1	1	17	12	2	0	0	0	3	endometrioma
79	30	0	endometrioma	37,89	43,1	5.7	0	B3	15.2	1	23.5	2	2	3	71	0	1	0	17	3	0	1	1	17	12	1	0	1	0	2	endometrioma
80	58	1	dermoid cyst	5	51	5.6	0	B3,B5	1.1	2	0.5	0	1	4	90	0	1	0	0	0	0	0	0	0	0	0	0	1	0	1	dermoid cyst
81	54	1	cystadenofibroma	7.6	54.2	8.5	0	0	27.5	2	26.4	2	2	3	40	0	1	0	11	1	0	1	2	11	10	1	0	0	0	1	serous cystadenofibroma
82	37	0	invasive ovarian cancer	30.91	88.9	24.9	1	M2,M3	98.4	1	97.6	2	2	3	280	0	0	1	190	1	0	1	3	9	8	2	0	0	0	2	BOTmucin in CADfbma	IA
83	59	1	fibroma/fibrothecoma	10,1	33,2	6	0	B3	15.2	1	7	1	1	5	45	0	1	0	45	0	0	0	0	0	0	0	0	1	0	3	cellular fibroma
84	32	0	invasive ovarian cancer	395.6	66	16.1	1	M4	71.7	2	62.1	2	2	4	400	0	0	1	32	2	0	1	2	32	12	1	0	0	0	2	invasive endometrioid cancer	IA
85	55	1	BOT susp	86,76	76,5	42.2	1	M3	63.6	2	45.5	2	2	4	92	0	1	0	35	2	0	1	5	35	26	2	1	1	0	3	focal EOC in BOTserous	IA
86	71	1	invasive ovarian cancer	4.3	147.2	13.8	0	B3,M5	25.2	2	3	1	1	3	43	0	1	0	21	1	0	0	1	0	0	0	0	0	1	4	BOTserous	IA
87	23	0	dermoid	6,26	46,7	6.1	0	B1,B5	0.5	1	1.7	0	1	4	51	0	1	0	11	4	0	1	1	11	8	1	0	1	0	1	dermoid cyst, atypical
88	62	1	dermoid cysts	10.9	114.5	19.6	0	B3,B5	25.2	2	0.7	0	1	4	110	0	0	1	0	4	0	0	0	0	0	0	0	1	0	1	dermoid, atypical both ovaries
89	37	0	invasive ovarian cancer	7,76	34.3	3.1	0	M5	81.7	2	22.5	2	2	5	38	1	0	0	38	0	0	0	0	0	0	0	0	0	0	4	mixed sex cord stromal tumor	IA
90	52	1	EOC or rare tumor	108,7	71,1	44.4	1	B3	15.2	2	28.1	2	2	5	79	0	1	0	79	0	0	0	0	0	0	0	0	1	0	3	focal inv.endom.ca in CADfibroma	IA
91	35	0	BOTsusp	47.87	34.3	3.4	1	0	27.5	2	48.6	2	2	4	37	1	1	0	0	1	0	1	3	11	8	2	0	0	0	3	serous BOT	IA
92	50	0	dermoid	30,57	54,4	9.3	0	B3,B5	1.1	2	0.7	0	1	4	85	0	1	0	0	0	0	0	0	0	0	0	0	1	0	1	dermoid cyst
93	23	0	dermoid	6.28	38.2	3.9	0	B3,B5	1.1	2	0.7	0	1	4	44	0	1	0	16	0	1	0	0	0	0	0	0	1	0	1	dermoid cyst
94	23	0	BOTmucin susp	23,84	47,6	6.9	0	B3,M4	32.4	2	18.2	1	1	4	125	0	0	1	54	1	0	0	0	0	0	0	0	1	0	3	Atypical teratoma with cerebral adult tissue
95	23	0	ovarian cancer, invasive	13,09	52,7	8.3	0	0	27.5	2	38.2	2	2	4	95	0	1	0	63	1	0	0	0	0	0	0	0	0	0	3	Haemorrhagiccyst/torsion
96	60	1	serous cystadenoma	35,14	202,4	51	1	B4,B5	0.9	1	6.7	1	1	2	94	0	1	0	0	0	0	0	0	0	0	0	0	0	0	1	focal EOC IA in serous BOT IA	IA
97	64	1	BOT susp	15.61	61.5	14.2	0	M4	71.7	2	42.6	2	2	4	101	0	0	1	12	1	0	1	1	12	10	1	0	0	1	2	serous cystadenofibroma
98	45	0	dermoid cyst	35.31	56.7	10.3	0	B5	5.6	1	27.7	2	2	4	77	0	1	0	18	4	0	1	1	18	6	2	0	0	1	1	dermoid cyst with papillae
99	57	1	invasive ovarian cancer	45,82	56,1	24.9	0	M4	71.7	2	61.7	2	2	4	127	0	0	1	35	4	0	0	0	0	0	0	0	0	0	2	BOT mucinous	IA
100	37	0	endometrioma	54,98	54,7	9.8	0	B3	15.2	1	0.5	0	1	2	52	0	1	0	0	3	0	0	0	0	0	0	0	1	0	2	Mixed mucin.CAD with endometrioma
101	67	1	GCTsusp	6.23	53	6.8	0	0	27.5	2	58,5	2	2	4	60	0	1	0	31	1	0	0	0	0	0	0	0	0	0	3	granulosa cell tumor, adult	IA
102	58	1	serous cystadenoma	28.67	53.9	18.4	0	0	27.5	2	26.1	2	2	4	67	0	1	0	11	1	0	1	1	14	13	1	1	0	0	2	serous cystadenoma
103	57	1	endometrioma	7,93	42,1	6.4	0	0	27.5	2	2.1	0	1	2	32	1	0	0	0	0	0	0	0	0	0	0	0	0	0	2	Mucinous cystadenoma
104	46	0	BOT susp	15.35	41	4.8	0	0	27.5	2	35.8	2	2	4	95	0	1	0	24	1	0	1	1	24	17	1	0	0	1	1	cystadenoma, seromucinous, papillary
105	55	1	cystadenofibroma	20,30	59,1	16.2	0	0	27.5	2	30.2	2	2	4	50	0	1	0	22	0	0	0	0	0	0	0	0	0	0	3	focal inv.ca in BOT endom.	IA
106	33	0	endometrioma	22,6	31,0	2.6	0	B1	0.5	1	3	0	1	1	58	0	1	0	0	3	1	0	0	0	0	0	0	0	0	2	endometrioma, atypical
107	34	0	rare solid invasive tumor	14.41	50.9	64	1	M5	64	2	22.8	2	2	5	31	1	0	0	31	5	1	0	0	0	0	0	0	0	1	4	BOT endometrioid	IA
108	40	0	dermoid	20,97	57,6	10.3	0	B1,B3,B5	0.1	1	0.3	0	1	4	43	0	1	0	0	4	1	0	0	0	0	0	0	1	0	1	dermoid cyst
